# Supplementary material for: Occurrence and Accumulation of Human Enteric Viruses and Phages in Process Water from the Fresh Produce Industry
Source: Foods. 2021 Aug 11;10(8):1853. doi: 10.3390/foods10081853 (PMC8391481; doi:10.3390/foods10081853)
Supplement: Supplementary file 1 [file foods-10-01853-s001.zip]

Archive with 1 entries (1 files):
- foods-1318428-supplementary.pdf
